# Supplementary material for: Microbiota profile in organs of the horseflies (Diptera: Tabanidae) in Northeastern China
Source: Front Microbiol. 2024 Sep 24;15:1467875. doi: 10.3389/fmicb.2024.1467875 (PMC11458529; doi:10.3389/fmicb.2024.1467875)
Supplement: Supplementary file 1 [file Table_1.xlsx]

## Sheet: Table S1
Table S1 Mean relative abundance of genus-level bacteria in each group
genus	Tabanus griseinus			Atylotus sp.			Hybomitra sp.			Haematopota turkestanica
	Malpighian tubules	Midgut	Ovary	Malpighian tubules	Midgut	Ovary	Malpighian tubules	Midgut	Ovary	Malpighian tubules	Midgut	Ovary
Acinetobacter	0.0117183	0.00962374	0.0285967	0.00577509	0.00389822	0.0232122	0.00694703	0.00378804	0.0284152	0.009776	0.0165809	0.014579
Blautia	0.00348818	0.00287927	0.00550634	0.00490336	0.00265652	0.0046172	0.00272373	0.00282498	0.00572436	0.00289936	0.00455186	0.00361809
Caproiciproducens	0.00315688	0.00491804	0.0255818	0.000746587	0.000745471	0.0204378	0.00043962	0.00029849	0.0244884	0.0075843	0.0087507	0.0103285
Christensenellaceae_R-7_Group	0.00131501	0.00158906	0.00611707	0.00120366	0.00102114	0.00530022	0.00175837	0.00065218	0.00595846	0.00261329	0.00340153	0.00259226
Ensifer	0.000232179	0.000153072	1.21658e-05	0.00017283	8.98478e-05	0.000109043	0.000222049	4.05734e-05	1.27634e-05	3.70782e-06	4.17993e-05	5.77567e-05
Enterobacter	0.0457866	0.0173857	0.135578	0.0996196	0.092175	0.156484	0.0279377	0.0924577	0.152528	0.0548883	0.0807908	0.0693119
Erysipelothrix	9.88729e-05	0.000270439	3.17157e-05	0.000126756	9.95175e-05	4.29957e-05	0.000123642	3.30551e-05	0.000178464	3.15477e-05	1.95685e-05	5.91453e-05
Faecalibacterium	0.0122593	0.0142849	0.0326937	0.0154257	0.00976297	0.0263688	0.0134507	0.00835052	0.0302525	0.013064	0.0257133	0.0183822
Helicobacter	0.0491395	0.0283788	0.00288709	0.00768212	0.00363491	0.00131082	0.026922	0.00385467	0.0015397	0.0563651	0.00503164	0.0260169
Klebsiella	0.00277476	0.00193809	0.0174171	0.00118762	0.000629071	0.0134554	0.00108389	0.00250565	0.0198276	0.0063533	0.00772177	0.00833286
Lachnospiraceae_AC2044_group	0.000262545	3.68919e-05	0	0.000139112	4.19286e-05	6.41056e-06	0.000205255	0	3.27456e-05	2.84238e-05	2.73097e-05	5.91453e-06
Lachnospiraceae_NK4A136_group	0.0659585	0.0298803	0.0056743	0.0143148	0.0118692	0.00241572	0.0392178	0.00744483	0.00389011	0.0686759	0.0100357	0.0367848
Lactococcus	0.0249966	0.0189991	0.0623829	0.018445	0.00922932	0.0485523	0.0125002	0.00583139	0.0555726	0.0195418	0.0341257	0.0290073
Loktanella	4.6581e-05	4.31127e-05	0.000657985	0	8.25837e-05	0.000691252	0	7.45577e-06	0.000662083	0.000483025	0.000239981	7.96868e-05
Millionella	0.0154852	0.00446779	0.000481082	0.000497721	0.00105609	4.72882e-05	0.00691986	0.000261862	2.61234e-05	0.0196579	0.000298544	0.00663794
Photobacterium	3.82439e-05	0.00488834	0.000567455	7.71736e-05	0.00605642	0.000368695	0.000379902	0.00798718	0.000706523	0.00302023	0.0033656	0.000186276
Pseudomonas	0.00747751	0.00683861	0.0249691	0.00605835	0.00314897	0.0207085	0.00403189	0.0015835	0.0233104	0.00803143	0.0109459	0.013593
RB41	0.00136516	0.00140701	0.00140717	0.00414004	0.0018279	0.00142849	0.00558725	0.0033046	0.00164268	0.00134304	0.00341021	0.00274315
Ruminococcaceae_UCG-010	4.84147e-05	5.41884e-05	0.00011827	0.000173644	4.27e-05	6.65246e-06	6.94833e-05	0.000236004	3.70995e-05	4.88831e-05	0.000231598	0.000107759
Ruminococcaceae_UCG-013	0.000589046	0.000977394	0.00272267	0.0012321	0.000753726	0.00259011	0.00181843	0.000689371	0.00317032	0.000817318	0.00142249	0.00153989
Saccharibacter	7.23809e-06	0.000111346	1.3991e-05	3.0235e-05	0.0157327	0.000104567	1.00251e-05	0	0	2.20163e-05	0	2.38315e-05
Spiroplasma	0.11147	0.290665	0.0312604	0.0188639	0.121999	0.00577474	0.0151881	0.413366	0.00231308	0.000928915	0.00606644	0.000871796
Streptococcus	0.0116692	0.0151555	0.0136221	0.0273095	0.016711	0.0108478	0.0230175	0.0154373	0.0137188	0.00765772	0.0219158	0.0138131
Subdoligranulum	0.00562901	0.0058334	0.0220189	0.00593222	0.00313199	0.0172173	0.00665799	0.00278559	0.02091	0.00779844	0.0121076	0.0103789
Other	0.624987	0.53922	0.579682	0.765943	0.693604	0.637902	0.802788	0.426259	0.605082	0.708366	0.743203	0.730948
